# Supplementary material for: Upper limits on the extent of seafloor anoxia during the PETM from uranium isotopes
Source: Nat Commun. 2021 Jan 15;12:399. doi: 10.1038/s41467-020-20486-5 (PMC7810695; doi:10.1038/s41467-020-20486-5)
Supplement: Supplementary file 2 — Source Data [file 41467_2020_20486_MOESM2_ESM.xlsx]

## Sheet: Data
Exp	Site	Hole	Core	Section	Top (cm)	Bottom(cm)	Depth middle (mbsf)	Time (kyr from PETM)	LSR (cm/kyr)		δ238U (‰)	2SE	Assigned 2SD	δ234U (‰)	2SE		Li/Ca (µmol/mol)	Sr/Ca (mmol/mol)	Mo/Ca (µmol/mol)	Cd/Ca (µmol/mol)	Ba/Ca (µmol/mol)	Ce/Ca (µmol/mol)	U/Ca (µmol/mol)	Mg/Ca (µmol/mol)	Al/Ca (µmol/mol)	Ti/Ca (µmol/mol)	V/Ca (µmol/mol)	Cr/Ca (µmol/mol)	Mn/Ca (µmol/mol)	Fe/Ca (µmol/mol)	Ni/Ca (µmol/mol)	Cu/Ca (µmol/mol)	Zn/Ca (µmol/mol)	Ca (wt%)
113	690	B	19	1	10	12	167.01	125.76	5.19		0.08	0.03	0.06	-91	0.1		12.72	1.25	0.07	0.91	387.7	8.17	0.336	6.68	10	0.69	0.85	4.74	1017	438	3.79	9.1	126.6	27.5624
113	690	B	19	1	30	32	167.21	117.74	2.49		-0.07	0.03	0.06	-106	0.1		12	1.35	0.08	0.44	383.3	7.51	0.598	5.7	11	0.99	1.43	5.54	1159	588	6.71	18.3	40.7	28.7097
113	690	B	19	1	50	52	167.41	115.83	10.46		0.06	0.04	0.06	69	0.1		11.11	1.28	0.07	0.44	252	6.21	0.823	5.88	9	0.69	1.04	4.18	1251	649	0.71	6.2	25.5	29.3941
113	690	B	19	1	70	72	167.61	113.91	10.46		0.03	0.02	0.06	118	0.1		7.56	1.6	0.1	0.46	289.4	7	0.87	5.31	2	0.98	1.2	2.8	1251	588	0.58	4.3	20.4	31.5105
113	690	B	19	1	90	92	167.81	112	10.46		0.03	0.03	0.06	169	0.1		13.76	1.22	0.08	0.32	280.2	5.03	0.892	5.9	7	0.6	1.41	2.68	1450	666	0.38	3.8	22.4	28.9936
113	690	B	19	1	110	112	168.01	110.09	10.46		0.06	0.03	0.06	174	0.1		8.49	1.32	0.1	0.31	312.4	5.48	1.07	5.99	6	0.44	1.07	2.97	1393	651	0.35	2.9	10.1	26.9805
113	690	B	19	1	130	132	168.21	108.18	10.46		0.05	0.03	0.06	163	0.1		8.59	1.12	0.08	0.32	277.7	4.71	1.001	6.33	5	0.48	1.02	2.54	1616	658	0.35	3	9.8	27.6904
113	690	B	19	1	148	150	168.39	106.46	10.46		0.09	0.03	0.06	154	0.1		8.92	1.14	0.07	0.27	291.7	5.08	1.005	5.92	6	0.57	0.87	2.8	1474	616	0.35	2.5	8.2	29.3232
113	690	B	19	2	0	2	168.41	106.27	10.46		0.11	0.03	0.06	130	0.1		7.12	1.16	0.05	0.29	292.6	4.86	1.028	5.38	8	0.59	0.93	2.84	1531	618	0.34	3	9.4	30.9331
113	690	B	19	2	20	23	168.615	104.31	10.46		0.21	0.03	0.06	140	0.1		6.23	1.14	0.07	0.33	293.7	4.55	1.07	5.51	6	0.53	0.99	2.48	1683	630	0.37	2.6	12	30.7046
113	690	B	19	2	40	44	168.82	102.35	10.46		0.29	0.03	0.06	72	0.1		6.25	1.09	0.07	0.53	289.7	4.93	1.048	5.3	9	0.64	0.94	3.21	1566	588	1.4	4.2	37.6	32.6648
113	690	B	19	2	60	62	169.01	100.53	10.46		0.31	0.03	0.06	-51	0.1		9.8	1.12	0.08	0.57	414.3	7.35	0.968	6.69	12	0.65	0.94	4.87	1487	551	0.64	6.8	34.7	29.646
113	690	B	19	2	80	82	169.21	97.07	5.78		0.23	0.03	0.06	-234	0.1		11.43	1.22	0.07	0.58	497	8.94	0.522	6.47	15	0.57	0.87	5.93	1466	453	0.42	13.5	11.8	28.3888
113	690	B	19	2	100	102	169.41	93.2	5.17		-0.11	0.03	0.06	112	0.1		12.3	1.37	0.08	0.44	570.3	9.71	0.163	7.59	19	0.57	0.81	6.47	1360	316	1.72	61	19.7	26.189
113	690	B	19	2	120	123	169.615	87.42	3.55		-0.06	0.03	0.06	110	0.1		12.36	1.49	0.13	0.47	578.5	9.76	0.143	7.49	20	0.49	0.68	4.5	1206	360	0.79	852.4	13.5	25.5608
113	690	B	19	2	140	144	169.82	77.08	1.98		-0.38	0.03	0.06	200	0.1		8.98	1.53	0.07	0.4	607.6	10.74	0.089	7.68	17	0.86	1.63	4.26	1467	158	0.47	27.9	12.3	24.6452
113	690	B	19	3	10	12	170.02	67	1.98		-0.66	0.03	0.06	197	0.1		13.91	1.51	0.05	0.39	682.8	10.63	0.088	7.78	29	1.08	2.28	2.74	1064	96	0.67	16.9	10.1	22.2674
113	690	B	19	3	29	34	170.225	47.48	1.05		-0.45	0.03	0.06	244	0.1		14.34	1.34	0.06	0.42	617.5	10.21	0.114	7.49	28	1.58	2.57	1.89	1106	101	0.64	6.5	10.3	23.817
113	690	B	19	3	49	54	170.425	25.93	0.93		-0.55	0.03	0.06	248	0.1		17.48	1.32	0.05	0.43	720.7	10.35	0.139	8.22	31	1.62	2.61	1.69	1033	84	0.83	13.4	9.7	22.5563
113	690	B	19	3	70	75	170.635	0.52	0.83		-0.71	0.03	0.06	281	0.1		16.26	1.24	0.04	0.5	530.8	9.62	0.088	8.64	31	1.8	2.3	0.86	805	80	0.82	4.9	8.5	22.8843
113	690	B	19	3	90	94	170.83	-19.63	0.97		-0.3	0.03	0.06	240	0.1		8.9	1.16	0.05	0.49	363.3	6.6	0.12	6.58	21	1.53	1.84	1.04	935	113	0.46	6.1	19.5	26.6218
113	690	B	19	3	110	113	171.025	-39.78	0.97		-0.31	0.03	0.06	248	0.1		9.45	1.12	0.04	0.52	390.2	6.04	0.093	6.28	15	1.36	1.44	0.99	1008	139	0.3	4.5	14.6	26.4283
113	690	B	19	3	128	132	171.21	-58.89	0.97		-0.36	0.03	0.06	163	0.1		15.04	1.15	0.04	0.44	423.5	10.57	0.087	8.55	30	1.53	2.4	0.64	802	68	0.73	4.7	14.9	22.326
113	690	B	19	3	148	151	171.405	-79.04	0.97		-0.35	0.03	0.06	278	0.1		10.5	1.11	0.04	0.42	488.8	9.15	0.087	7.34	25	1.68	2.15	0.86	889	74	0.47	18.4	12.3	26.0477
113	690	B	19	4	18	21	171.625	-101.78	0.97		-0.52	0.03	0.06	307	0.1		7.16	1.11	0.03	0.43	316.8	4.66	0.05	5.32	14	1.25	1.28	0.59	768	112	0.23	3	9.5	27.9712
113	690	B	19	4	40	45	171.855	-125.54	0.97		-0.63	0.03	0.06	316	0.1		1.97	1.16	0.06	0.39	453.6	8.8	0.052	6.93	22	1.38	2.32	0.62	756	80	0.54	2.8	10.6	12.5993
113	690	B	19	4	60	63	172.045	-145.18	0.97		-0.6	0.03	0.06	314	0.1		5.94	1.15	0.05	0.4	338	6.11	0.046	6.01	18	1.55	2.01	0.66	785	94	0.33	3.9	9.8	27.0056
113	690	B	19	4	80	83	172.245	-165.84	0.97		-0.61	0.03	0.06	315	0.1		6.04	1.16	0.05	0.42	485.4	6.68	0.051	6.17	21	1.85	2.19	0.75	768	93	0.54	5.1	13.2	24.7601
48	401	Z	14	2	3	5	200.04	337.94	0.764		-0.32	0.03	0.06	2106	0.1		14.42	1.68	0.09	0.51	1270.8	21.35	0.155	29.69	29.35	549	2.77	4.29	1.54	3963	159	2.51	28.6	9.0164
48	401	Z	14	2	28	30	200.29	305.21	0.764		-0.26	0.04	0.06	2126	0.1		13.3	1.68	0.11	0.58	1140	20.82	0.151	28.19	27.51	486	1.81	3.57	1.41	4147	115	2.31	10.9	11.1953
48	401	Z	14	2	63	65	200.64	259.39	0.764		-0.25	0.03	0.06	1841	0.1		13.81	1.72	0.09	0.45	1296.3	24.94	0.188	31.47	30.98	466	2.02	5.09	1.31	3593	112	2.5	20.4	10.2634
48	401	Z	14	2	86	88	200.87	229.28	0.764		-0.36	0.03	0.06	2484	0.1		12.7	1.66	0.11	0.55	1242.3	23.77	0.134	29.67	29.06	462	1.72	4.63	1.38	4057	104	2.49	26.1	10.9385
48	401	Z	14	2	127	129	201.28	175.6	0.764		-0.3	0.03	0.06	2669	0.1		11.48	1.71	0.1	0.46	1022.7	10.59	0.118	22.22	21.88	276	1.56	6.61	1.6	4067	65	2.07	11.6	11.574
48	401	Z	14	3	14	16	201.65	127.16	0.764		-0.3	0.03	0.06	1698	0.1		14.42	1.66	0.08	0.49	1411.2	28.32	0.173	34.27	34.17	426	1.46	19.56	1.5	2684	79	2.35	11.1	10.6219
48	401	Z	14	3	38	40	201.89	105.75	1.121		-0.11	0.03	0.06	378	0.1		10.69	1.55	0.07	0.56	1067.3	13.54	0.325	20.91	20.59	349	1.18	3.36	2.06	2860	111	0.92	8.1	14.785
48	401	Z	14	3	59	61	202.1	91.31	1.455		-0.13	0.03	0.06	386	0.1		9.61	1.43	0.06	0.46	981	11.95	0.296	20.83	20.57	326	1.41	2.7	1.99	2606	119	0.91	7.4	14.9765
48	401	Z	14	3	78	80	202.29	78.25	1.455		-0.16	0.02	0.06	386	0.1		9.34	1.42	0.06	0.46	973.5	11.58	0.282	20.03	19.98	266	0.89	1.81	2.02	2428	95	0.82	7.6	14.7059
48	401	Z	14	3	104	105	202.545	-11.28	0.285		-0.11	0.03	0.06	328	0.1		11.52	1.36	0.05	0.74	844.9	18.05	0.327	16.14	15.89	387	1.95	2.2	3.71	2017	141	1.03	7	16.1654
48	401	Z	14	3	145	147	202.96	-129.6	0.351		-0.35	0.03	0.06	1509	0.1		7.23	1.28	0.06	0.65	786.1	6.89	0.06	7.92	7.73	183	1.2	0.97	2.89	2535	74	0.56	6.3	22.9587
48	401	Z	14	4	19	21	203.2	-198.03	0.351					2060	0.1		5.5	1.11	0.06	0.77	461	5.41	0.044	6.51	6.35	130	0.78	0.71	2.82	2564	56	0.38	6.7	24.2492
48	401	Z	14	4	40	42	203.41	-257.9	0.351		-0.34	0.03	0.06	1550	0.1		6.31	1.21	0.05	0.67	663.4	6.59	0.048	7.55	7.36	201	1.28	0.83	3	2345	85	0.47	6.3	22.3248
48	401	Z	14	4	61	63	203.62	-317.77	0.351		-0.33	0.04	0.06	1493	0.1		6.46	1.17	0.05	0.66	727.1	5.91	0.053	7.89	7.7	217	3.08	0.8	2.98	2064	74	0.58	12.2	22.3971
48	401	Z	14	4	81	83	203.82	-374.8	0.351		-0.36	0.03	0.06	1450	0.1		5.26	1.11	0.04	0.63	570	6.14	0.044	7.28	7.1	144	0.76	0.68	3.47	1682	48	0.41	5.5	24.101
48	401	Z	14	4	98	100	203.99	-423.27	0.351		-0.32	0.03	0.06	1460	0.1		6.33	1.29	0.03	0.53	645.5	7.96	0.056	7.39	7.14	185	0.93	0.84	5.56	1415	58	0.47	4.8	21.9155
48	401	Z	14	4	120	122	204.21	-485.99	0.351		-0.42	0.04	0.06	1346	0.1		5.78	1.03	0.03	0.55	285.7	6.43	0.046	7.17	6.97	137	0.76	0.72	3.96	1370	51	0.42	5.1	24.5457
48	401	Z	14	4	139	141	204.4	-540.16	0.351		-0.37	0.03	0.06	1172	0.1		5.89	1.07	0.03	0.54	273.8	6.46	0.042	6.96	6.73	146	0.98	0.62	2.94	1136	53	0.37	4.2	20.2502
143	865	C	12	3	20	22	101.5	323.77	0.31		-0.38	0.03	0.06	139	0.1		19.25	1.6	0.11	0.91	362.1	1	0.043	5.23	1.1399	1.11	0.25	0.15	84	28	2.46	4	13.3	16.4557
143	865	C	12	3	28	30	101.58	297.93	0.31		-0.37	0.03	0.06	138	0.1		35.18	3.33	0.21	1.83	619.6	1.98	0.103	5.33	1.1602	1.01	0.25	0.21	78	27	2.05	3.6	13.1	20.4907
143	865	C	12	3	38	40	101.68	265.64	0.31		-0.36	0.03	0.06	149	0.1		34.53	3.1	0.22	1.69	617.3	2.18	0.096	5.27		2.83	0.39	0.34	87	36	2.45	4.3	12.9	15.7735
143	865	C	12	3	48	50	101.78	233.34	0.31		-0.4	0.03	0.06	152	0.1		13.89	1.09	0.08	0.61	200.3	0.64	0.03	5.27	1.3673	0.93	0.26	0.08	87	26	2.44	4	13.7	25.7577
143	865	C	12	3	60	63	101.9	194.59	0.31		-0.36	0.03	0.06	150	0.1		22.52	1.92	0.14	1.07	453.7	1.36	0.058	5.42	1.4609	1.03	0.28	0.07	90	26	2.32	4.1	13.1	21.4287
143	865	C	12	3	68	70	101.98	168.75	0.31		-0.29	0.03	0.06	158	0.1		13.07	1.18	0.08	0.67	254.1	0.85	0.035	5.36	1.3119	1.4	0.25	0.08	85	30	2.41	3.8	12.8	31.2491
143	865	C	12	3	78	80	102.08	136.45	0.31		-0.39	0.03	0.06	139	0.1		12.18	1.01	0.07	0.54	273.8	0.67	0.031	5.38	1.7286	2.16	0.26	0.1	83	32	2.54	4.2	13.1	34.9107
143	865	C	12	3	88	90	102.18	125.84	0.94		-0.38	0.04	0.06	144	0.1		13.7	1.01	0.07	0.54	279.1	0.66	0.031	5.46	1.452	1.76	0.26	0.08	90	33	2.25	3.7	12.9	34.1681
143	865	C	12	3	95	97	102.25	122.2	1.92		-0.37	0.04	0.06	162	0.1		13.06	0.98	0.07	0.54	292.2	0.71	0.031	5.41	1.7264	2.06	0.29	0.11	99	39	2.39	3.8	13.9	36.4518
143	865	C	12	3	102.3	102.3	102.323	118.4	1.92		-0.36	0.03	0.06
143	865	C	12	3	102.5	102.5	102.325	118.3	1.92		-0.34	0.03	0.06
143	865	C	12	3	102.7	102.7	102.327	118.2	1.92		-0.35	0.03	0.06
143	865	C	12	3	102.8	102.8	102.328	118.14	1.92		-0.37	0.04	0.06
143	865	C	12	3	105	108	102.35	117	1.92		-0.39	0.04	0.06	145	0.1		12.91	1.03	0.07	0.56	306.8	0.68	0.032	5.41	1.5406	1.86	0.26	0.09	90	39	2.28	3.7	12.9	34.1261
143	865	C	12	3	114	116	102.44	112.32	1.92		-0.31	0.03	0.06	123	0.1		9.89	1.01	0.07	0.56	321	0.61	0.032	5.55	1.5799	1.26	0.23	0.06	90	28	2.9	4.4	13.2	32.7352
143	865	C	12	3	119.5	120.5	102.495	109.46	1.92		-0.33	0.04	0.06
143	865	C	12	3	125	128	102.55	106.6	1.92		-0.33	0.04	0.06	157	0.1		10.67	0.99	0.07	0.57	313.6	0.77	0.032	5.47	1.419	1.57	0.27	0.18	95	38	2.96	4.2	14.3	32.3166
143	865	C	12	3	132	134	102.62	95.2	0.61		-0.37	0.03	0.06	131	0.1		11.6	1	0.09	0.55	291.4	0.68	0.031	5.69	1.7253	1.72	0.3	0.31	103	36	3.39	4.3	13.9	34.0155
143	865	C	12	3	137	140	102.67	73.2	0.23		-0.37	0.03	0.06	136	0.1		11.51	0.98	0.07	0.55	318.8	0.78	0.032	5.64	1.5851	1.87	0.26	0.15	107	36	3.11	4.6	13.9	29.5146
143	865	C	12	3	139.5	140.5	102.695	62.2	0.23		-0.36	0.03	0.06
143	865	C	12	3	142	144	102.72	51.2	0.23		-0.36	0.03	0.06	119	0.1		11.32	1	0.09	0.57	267.7	0.66	0.032	5.79	1.2537	1.54	0.3	0.17	111	32	3.18	4.3	14.7	34.0623
143	865	C	12	3	148	150	102.78	24.8	0.23		-0.34	0.03	0.06	116	0.1		8.95	0.98	0.11	0.55	282.8	0.7	0.032	6.1	1.285	1.48	0.3	0.15	119	30	3.19	4.3	14.7	32.7098
143	865	C	12	3	149.5	150.5	102.795	18.2	0.23		-0.58	0.03	0.06
143	865	C	12	4	0	2	102.8	16	0.23		-0.37	0.03	0.06	79	0.1		11.04	0.92	0.1	0.58	309	0.81	0.035	6.17	1.7992	1.23	0.35	0.13	105	29	2.57	4.1	15.7	32.0491
143	865	C	12	4	5	7	102.85	9.12	0.73		-0.35	0.03	0.06	102	0.1		10.48	0.94	0.09	0.59	316.1	0.83	0.033	6.06	1.4932	2.04	0.39	0.15	118	37	2.71	4.2	14.7	29.8887
143	865	C	12	4	10	12	102.9	2.24	0.73		-0.33	0.03	0.06	33	0.1		10.59	0.88	0.12	0.63	379.3	1.12	0.042	6.45	1.51	2.47	0.51	0.1	124	33	3.36	5	14.5	32.3144
143	865	C	12	4	15	17	102.95	-4.63	0.73		-0.35	0.03	0.06	-17	0.1		11.37	0.9	0.12	0.72	458.2	1.15	0.051	6.16	1.6225	3.5	0.52	0.1	132	36	3.75	5.4	13.4	30.5137
143	865	C	12	4	20	22	103	-11.51	0.73		-0.34	0.03	0.06	-28	0.1		8.21	0.97	0.13	0.72	432.3	1.05	0.055	5.8	1.8879	5.26	0.59	0.22	130	51	4.59	5.7	13.2	30.4629
143	865	C	12	4	25	27	103.05	-18.39	0.73		-0.38	0.03	0.06	9	0.1		10.11	1.05	0.09	0.79	364.9	0.69	0.046	5.25	0.9632	1.97	0.31	0.06	85	25	2.67	4.5	11.5	31.5139
143	865	C	12	4	29.5	30.5	103.095	-24.57	0.73		-0.33	0.04	0.06
143	865	C	12	4	30	32	103.1	-25.26	0.73		-0.42	0.03	0.06	51	0.1		11.28	1.08	0.08	0.78	307.6	0.57	0.04	5.18	1.3215	1.84	0.28	0.07	82	25	2.47	4.2	11.9	33.2714
143	865	C	12	4	35	37	103.15	-32.14	0.73		-0.41	0.03	0.06	113	0.1		11.02	1.06	0.08	0.59	240.9	0.6	0.032	4.83	1.0622	1.98	0.3	0.1	77	27	2.56	4.1	13.1	32.2964
143	865	C	12	4	39.5	40.5	103.195	-38.33	0.73		-0.31	0.03	0.06
143	865	C	12	4	40	42	103.2	-39.01	0.73		-0.4	0.04	0.06	104	0.1		11.16	1.02	0.07	0.59	192.7	0.61	0.033	4.83	1.0071	1.09	0.27	0.08	73	20	2.28	4	11.8	33.4387
143	865	C	12	4	50	52	103.3	-52.77	0.73		-0.36	0.03	0.06	95	0.1		8.25	1.06	0.05	0.63	335.6	0.86	0.04	4.77	1.1687	3.34	0.3	0.07	78	36	2.51	4.2	11.9	29.1595
143	865	C	12	4	60	62	103.4	-66.52	0.73		-0.36	0.03	0.06	107	0.1		10.21	1.01	0.07	0.55	239.4	0.72	0.034	5.07	1.2998	2.33	0.3	0.13	82	34	2.74	4.3	12.4	33.9476
143	865	C	12	4	70	72	103.5	-80.27	0.73		-0.33	0.03	0.06	95	0.1		9.84	1.05	0.06	0.56	283.1	0.64	0.034	4.96	1.0219	1.88	0.28	0.11	74	28	2.53	3.9	11.9	33.7981
143	865	C	12	4	79.5	80.5	103.595	-93.34	0.73		-0.29	0.03	0.06
143	865	C	12	4	80	82	103.6	-94.03	0.73		-0.37	0.03	0.06	107	0.1		10.51	1.06	0.05	0.54	287.3	0.57	0.034	4.92	1.0077	1.88	0.25	0.1	70	26	2.17	3.7	11.9	33.3023
143	865	C	12	4	90	92	103.7	-107.78	0.73		-0.4	0.03	0.06	131	0.1		11.29	1.03	0.06	0.51	184.2	0.65	0.031	4.74	0.9789	1.98	0.28	0.09	75	27	2.77	3.9	11.7	33.0381
143	865	C	12	4	100	102	103.8	-121.53	0.73		-0.33	0.03	0.06	128	0.1		9.96	1.06	0.05	0.54	227	0.62	0.032	4.79	0.7527	1.99	0.24	0.08	73	25	2.4	4.2	11.9	29.3908
143	865	C	12	4	102.9	102.9	103.829	-125.52	0.73		-0.34	0.02	0.06
143	865	C	12	4	103	103	103.83	-125.66	0.73		-0.34	0.02	0.06
143	865	C	12	4	103.1	103.1	103.831	-125.8	0.73		-0.35	0.02	0.06
143	865	C	12	4	103.2	103.2	103.832	-125.93	0.73		-0.34	0.03	0.06
143	865	C	12	4	103.4	103.4	103.834	-126.21	0.73		-0.33	0.02	0.06
143	865	C	12	4	103.9	103.9	103.839	-126.9	0.73		-0.36	0.03	0.06
143	865	C	12	4	104.2	104.2	103.842	-127.31	0.73		-0.3	0.02	0.06
143	865	C	12	4	110	112	103.9	-135.29	0.73		-0.38	0.03	0.06	126	0.1		10.74	1.05	0.05	0.51	222.5	0.57	0.032	4.87	0.8784	1.49	0.23	0.07	76	22	2.24	3.8	11.9	32.5127
143	865	C	12	4	120	122	104	-149.04	0.73		-0.38	0.03	0.06	141	0.1		11.37	1.03	0.05	0.52	181.3	0.56	0.031	4.91	0.7415	1.4	0.23	0.08	76	24	2.2	3.8	12.5	33.1571
								132.91
								129.66
								126.41
								123.15
								119.9
								118.31
								117.83
								117.35
								116.88
								116.4
								115.92
								115.44
								114.96
								114.49
								114.01
								113.53
								113.05
								112.58
								112.1
								111.62
								111.14
								110.66
								110.19
								109.71
								109.23
								108.75
								108.27
								107.8
								107.32
								106.84
								106.36
								105.88
								105.41
								104.93
								104.45
								103.97
								103.49
								103.02
								102.54
								102.06
								101.58
								101.1
								100.63
								100.15
								99.19
								98.22
								97.26
								96.3
								95.33
								94.37
								93.4
								92.4
								91.4
								90.4
								88.18
								85.66
								83.14
								80.61
								78.09
								75.57
								70.02
								67.5
								63.19
								58.43
								53.67
								48.91
								44.15
								39.39
								33.83
								27.75
								21.67
								15.59
								9.51
								3.43
								-2.06
								-7.23
								-12.39
								-17.56
								-22.73
								-27.89
								-33.06
								-38.23
								-43.39
								-48.56
								-53.73
								-58.89
								-64.06
								-69.23
								-74.39
								-81.63
								-86.79
								-91.96
								-97.13
								-102.29
								-107.46
								-112.63
								-117.79
								-122.96
								-128.13
								-133.29
								-138.46
								-143.63
								-148.79
								-153.96
								-159.13
								-164.29
								-169.46
								-174.63
								-179.79
								-184.96
								-190.13
								-200.46
								-201.49
								-211.83
								-216.99
								-222.16
								646.72
								388.36
								356.06
								291.47
								259.18
								226.88
								194.59
								162.29
								162.29
								130
								124.8
								98.8
								16
								8.27
								-48.08
								-62.17
								-76.26
								-90.34
								-104.43
								-132.61
								-146.69
								-160.78
								646.72
								646.72
								388.36
								356.06
								291.47
								226.88
								194.59
								162.29
								130
								124.8
								114.4
								109.2
								104
								60
								60
								16
								8.27
								-5.82
								-5.82
								-19.9
								-33.99
								-48.08
								-62.17
								-76.26
								-90.34
								-104.43
								-132.61
								-132.61
								-146.69
								-160.78
								533
								499
								480
								419
								394
								381
								358
								331
								301
								276
								248
								223
								198
								173
								148
								131
								124
								118
								114
								109
								104
								97
								90
								84
								80
								76
								70
								28
								11
								-7
								-18
								-44
								-71
								-102
								-131
								-212
								-240
								-260
								-347
								-403
								-754
